# Supplementary material for: Development and Implementation of a Core Training Protocol: Effects on Muscle Activation, Hypertrophy, Balance, and Quality of Life in Recreationally Active Adults
Source: Methods Protoc. 2025 Jul 8;8(4):77. doi: 10.3390/mps8040077 (PMC12286126; doi:10.3390/mps8040077)
Supplement: Supplementary file 1 [file mps-08-00077-s001.zip]

Archive with 5 entries (4 files):
- Supplemetary files/
- Supplemetary files/mps-3708003 Clinicaltrials.gov SPIRIT CERT TIDiER supplementary 2.pdf
- Supplemetary files/mps-3708003 Concent form supplementary 3.pdf
- Supplemetary files/mps-3708003 Ethics Commitee supplementary 4.pdf
- Supplemetary files/mps-3708003 Protocol exercises supplementary 1.pdf
